# Supplementary material for: The screening score of Mini Nutritional Assessment (MNA) is a useful routine screening tool for malnutrition risk in patients on maintenance dialysis
Source: PLoS One. 2020 Mar 4;15(3):e0229722. doi: 10.1371/journal.pone.0229722 (PMC7055863; doi:10.1371/journal.pone.0229722)
Supplement: S1 Dataset — (XLSX) [file pone.0229722.s002.xlsx]

## Sheet: Blad1
ID	Centre	Death at 1Y	Death at 2Y	Died (Yes/no)	lenght of survival in days	gender	RRT	Age (cont)	Age (cat)	BMI	BMI (cat)	MNA-LF-cont	MNA-LF cat	MNA-LF-new-cat	MNA-LF-ESKD-cat	MNA-SF cont	MNA-SF cat	CRP	Protein	Davies Stoke cont	Davies stoke cat	diabetic (Yes/no)
EQ5D 003	1	0	0	0	1427	2	1	82	3	27.13	3	24.5	1	1	1	12	1	0.7	61.7	1	1	0
EQ5D 006	1	0	0	0	1427	1	1	51	1	28.24	3	22	2	2	1	12	1	26.8	68.6	1	1	0
EQ5D 007	1	0	0	0	1427	1	1	64	1	32.74	4	22.5	2	2	1	12	1	4.7	71.8	2	1	1
EQ5D 009	1	0	0	0	1427	1	1	66	2	24.09	2	23.5	2	2	1	12	1	0.3	64.6	2	1	0
EQ5D 014	1	0	0	0	1427	2	1	67	2	34.65	4	22.5	2	2	1	12	1	13.8	64	2	1	1
EQ5D 016	1	0	0	0	1427	1	1	67	2	29.41	3	21.5	2	2	2	12	1	1.3	80.3	2	1	0
EQ5D 021	1	0	0	0	1427	1	1	80	3	31.38	4	23.5	2	2	1	12	1	25.7	67	3	2	0
EQ5D 022	1	0	0	0	1427	2	1	75	3	28.72	3	26	1	1	1	12	1	3.4	63	1	1	0
EQ5D 023	1	0	0	0	1399	1	1	60	1	31.41	4	24	1	1	1	12	1	4.5	67.2	1	1	0
EQ5D 024	1	0	0	0	1399	2	1	46	1	27.33	3	23.5	2	2	1	12	1	6	62.1	2	1	0
EQ5D 026	1	0	0	0	1399	2	1	76	3	30.99	4	25	1	1	1	12	1	5.3	65.6	4	2	1
EQ5D 028	1	0	0	0	1399	2	1	75	3	26.67	3	24	1	1	1	12	1	20.2	76.4	0	0	0
EQ5D 030	1	0	0	1	809	1	1	58	1	32.87	4	24	1	1	1	12	1	2.8	67.9	2	1	1
EQ5D 033	1	0	1	1	623	2	1	52	1	24.8	2	26	1	1	1	12	1	5.8	74.4	1	1	0
EQ5D 034	1	0	0	0	1092	1	1	65	2	25.03	3	25.5	1	1	1	12	1	10.3	75.6	5	2	1
EQ5D 041	1	0	0	0	1092	1	1	87	4	25.61	3	24.5	1	1	1	12	1	0.6	64.2	3	2	1
EQ5D 048	1	0	0	0	1076	2	1	55	1	29	3	24	1	1	1	12	1	0.9	63.4	2	1	1
EQ5D 058	1	0	0	0	1055	2	1	53	1	26.85	3	23	2	2	1	12	1			0	0	0
EQ5D 060	1	1	0	1	982	1	1	78	3	24	2	21	2	2	2	12	1	40.8	58	4	2	1
EQ5D 066	1	0	0	0	1134	1	1	76	3	49.54	4	20	2	3	2	12	1	2.3	69	4	2	1
EQ5D 076	1	0	1	1	632	1	1	73	2	24.74	2	22.5	2	2	1	12	1	5.7	58	1	1	0
EQ5D 079	1	0	0	0	1036	1	1	79	3	29.07	3	22	2	2	1	12	1	7.4	71	0	0	0
EQ5D 085	1	0	0	1	793	1	1	79	3	28.98	3	25	1	1	1	12	1	19.5	65	2	1	1
EQ5D 088	1	0	0	0	1034	1	1	38	1	26.26	3	24	1	1	1	12	1	4.2	66	1	1	0
EQ5D 093	1	0	0	0	1029	2	1	63	1	23.05	2	21.5	2	2	2	12	1	2.7	59	1	1	0
EQ5D 094	1	0	0	0	1020	1	1	65	2	25.88	3	24	1	1	1	12	1	2.7	67	0	0	0
EQ5D 100	1	0	0	0	986	1	1	57	1	26.23	3	25	1	1	1	12	1	3	60	0	0	0
EQ5D 102	1	1	1	1	308	1	1	67	2	23.36	2	24.5	1	1	1	12	1	2.1	52	1	1	0
EQ5D 104	1	0	0	0	980	2	1	82	3	27.34	3	23	2	2	1	12	1	4.6	74.7	1	1	0
EQ5D 116	1	0	0	0	980	1	1	44	1	30.46	4	25	1	1	1	12	1	6.5	67.2	0	0	0
EQ5D 118	1	0	0	0	952	1	1	55	1	34.56	4	24.5	1	1	1	12	1	6.9	66	5	2	1
EQ5D 123	1	0	0	0	952	1	1	73	2	31.83	4	23	2	2	1	12	1	18.8	58	1	1	1
EQ5D 142	1	0	0	0	730	1	1	71	2	27.51	3	24.5	1	1	1	12	1	5.5	65	5	2	1
EQ5D 145	1	0	1	1	389	1	1	80	3	24.3	2	23.5	2	2	1	12	1	1.3	59	2	1	1
EQ5D 150	1	0	0	0	706	1	2	76	3	23.53	2	24	1	1	1	12	1	11.7	65	3	2	0
EQ5D 152	1	0	0	0	722	2	1	43	1	25.39	3	23.5	2	2	1	12	1	0.9	65	0	0	0
EQ5D 154	1	0	0	0	706	1	1	56	1	24.96	2	24.5	1	1	1	12	1	5.7	74	3	2	0
EQ5D 156	1	0	0	0	714	1	1	48	1	27.17	3	24	1	1	1	12	1	1	64	1	1	0
EQ5D 157	1	0	0	0	672	1	2	50	1	32.15	4	23.5	2	2	1	12	1	11.4	63	1	1	1
EQ5D 158	1	0	0	0	729	1	1	53	1	26.91	3	23.5	2	2	1	12	1		60	4	2	0
EQ5D 161	1	0	0	0	720	1	1	65	2	23.48	2	24	1	1	1	12	1	1	71.8	0	0	0
EQ5D 163	1	0	0	0	719	1	1	64	1	38.2	4	24	1	1	1	12	1	42	66.2	3	2	1
EQ5D 167	1	0	0	0	602	1	1	51	1	24.23	2	23.5	2	2	1	12	1	1.4	67.5	1	1	0
EQ5D 168	1	0	0	0	719	1	1	50	1	23.37	2	21.5	2	2	2	12	1	3	71.1	2	1	1
EQ5D 169	1	0	0	0	719	2	1	80	3	23.71	2	25.5	1	1	1	12	1	0.6	65.9	3	2	0
EQ5D 173	1	0	0	0	716	2	1	85	3	27.32	3	24	1	1	1	12	1	14.2	62.7	1	1	0
EQ5D 178	1	0	0	0	630	2	1	45	1	24.84	2	23	2	2	1	12	1	2.4	70	1	1	0
EQ5D 182	1	0	0	0	660	1	2	26	1	24.38	2	22	2	2	1	12	1	11.2	58	1	1	0
EQ5D 183	1	0	0	0	600	2	2	73	2	25.4	3	24.5	1	1	1	12	1	1.4		1	1	0
EQ5D 187	1	0	0	0	586	1	1	67	2	25.67	3	24	1	1	1	12	1	2	62	2	1	0
EQ5D UZA 004	2	0	0	0	401	2	1	68	2	38.1	4	24.5	1	1	1	12	1	3.8	71	2	1	1
EQ5D UZA 005	2	0	0	0	394	1	1	76	3	25.54	3	22.5	2	2	1	12	1		69	1	1	0
EQ5D UZA 006	2	0	0	0	394	1	1	66	2	29.03	3	22.5	2	2	1	12	1	5.8	63	3	2	0
EQ5D UZA 020	2	0	0	0	401	2	1	65	2	31.86	4	25	1	1	1	12	1	0	66	2	1	1
EQ5D UZA 024	2	0	0	0	401	1	1	77	3	40.83	4	21.5	2	2	2	12	1	20.6	60	3	2	0
EQ5D UZA 035	2	0	0	0	401	1	1	58	1	25.93	3	25	1	1	1	12	1	0	68	2	1	1
EQ5D UZA 038	2	0	0	0	389	1	1	76	3	25	3	22.5	2	2	1	12	1	8	66	3	2	1
EQ5D UZA 044	2	0	0	0	389	1	1	73	2	37.66	4	22	2	2	1	12	1			2	1	1
EQ5D UZA 070	2	1	1	1	155	1	1	87	3	24.22	2	22	2	2	1	12	1	13.5	66	1	1	0
EQ5D UZA 072	2	0	0	0	394	1	1	60	1	32.62	4	24	1	1	1	12	1	10.8	55	3	2	0
EQ5D UZA 073	2	0	0	0	401	1	1	81	3	25.9	3	22	2	2	1	12	1	10.4	64	2	1	0
EQ5D UZA 075	2	0	0	0	401	1	1	82	3	23.99	2	23.5	2	2	1	12	1	4.2	70	2	1	1
EQ5D UZA 077	2	0	0	0	398	2	1	81	3	23.67	2	22	2	2	1	12	1	9.5	61	1	1	0
EQ5D UZA 116	2	0	0	0	397	1	1	68	2	35.92	4	24	1	1	1	12	1	22.6	62	4	2	1
EQ5D UZA 125	2	0	0	0	401	1	1	76	3	26.67	3	27	1	1	1	12	1	0	75	0	0	0
EQ5D 002	1	1	1	1	552	1	1	84	3	22.35	2	19	2	3	2	8	2	0.4	57.1	1	1	0
EQ5D 004	1	1	1	1	576	1	1	85	3	23.67	2	24.5	1	1	1	11	2	3.8	67	4	2	0
EQ5D 005	1	0	0	0	1427	2	1	58	1	21.67	2	21	2	2	2	11	2	1	61.5	2	1	1
EQ5D 008	1	0	0	0	1427	1	1	72	2	20.72	2	18.5	2	3	2	9	2	21	73.4	1	1	0
EQ5D 010	1	0	0	0	1427	1	1	61	1	34.84	4	20.5	2	2	2	10	2	3.7	68.6	4	2	1
EQ5D 012	1	0	0	0	1011	2	1	74	2	30.48	4	20	2	3	2	9	2	5.9	69.8	4	2	1
EQ5D 015	1	0	0	1	757	2	1	79	3	27.01	3	17.5	2	3	2	8	2	2.3	62.4	1	1	1
EQ5D 017	1	0	0	0	1427	1	1	43	1	34.21	4	22	2	2	1	11	2	6.3	72.1	0	0	0
EQ5D 018	1	0	0	0	1427	2	1	65	2	27.7	3	18	2	3	2	9	2	9.3	69.8	1	1	0
EQ5D 025	1	0	0	0	1399	1	1	80	3	28.23	3	18	2	3	2	8	2	11.7	69.4	3	2	1
EQ5D 027	1	0	0	0	1399	1	1	69	2	20.82	2	16	3	3	3	8	2	7.9	72.8	1	1	0
EQ5D 031	1	0	0	0	1092	2	1	84	3	24.77	2	20	2	3	2	8	2	0.8	61.9	6	2	1
EQ5D 032	1	0	0	1	916	1	1	76	3	25.14	3	22	2	2	1	10	2	14.6	65.6	2	1	0
EQ5D 035	1	0	1	1	386	2	1	79	3	19.44	2	20	2	3	2	9	2	1	64	0	0	0
EQ5D 036	1	0	0	0	1092	1	1	57	1	26.79	3	19.5	2	3	2	9	2	3.9	70.9	2	1	0
EQ5D 037	1	1	1	1	236	1	1	91	4	27.49	3	17.5	2	3	2	9	2	6.5	69.6	1	1	0
EQ5D 038	1	0	1	1	422	2	1	79	3	34.45	4	19.5	2	3	2	8	2	7.8	62.8	3	2	0
EQ5D 039	1	0	0	0	1092	2	1	75	3	25.65	3	21.5	2	2	2	11	2	34.3	62.8	1	1	0
EQ5D 040	1	0	0	0	1092	1	1	76	3	20.55	2	19	2	3	2	8	2	4.6	57.9	6	2	1
EQ5D 042	1	0	0	0	1092	1	1	87	4	27.1	3	24.5	1	1	1	11	2	10.9	68	5	2	1
EQ5D 044	1	0	0	0	1090	2	1	39	1	22.63	2	23	2	2	1	11	2	1.5	79	0	0	0
EQ5D 045	1	0	0	0	1076	1	1	84	3	29.08	3	17.5	2	3	2	8	2	7.7	64.7	2	1	1
EQ5D 046	1	0	1	1	522	1	1	89	4	21.29	2	18.5	2	3	2	9	2	14.2	67	2	1	0
EQ5D 047	1	1	1	1	292	1	1	80	3	27.1	3	22.5	2	2	1	11	2	0.7	67.2	2	1	0
EQ5D 049	1	0	1	1	373	2	1	81	3	28.6	3	18	2	3	2	8	2	6.6	64.3	3	2	1
EQ5D 050	1	0	0	0	1076	2	1	35	1	22.43	2	21	2	2	2	10	2	0.1	64.2	0	0	0
EQ5D 051	1	0	0	1	831	2	1	24	1	23.42	2	17.5	2	3	2	8	2	1.2	61	1	1	0
EQ5D 052	1	0	0	0	1076	1	1	79	3	24.49	2	20	2	3	2	8	2	1.5	72.8	3	2	1
EQ5D 053	1	1	1	1	212	1	1	87	4	24.98	2	17.5	2	3	2	8	2	14.7	69.4	4	2	1
EQ5D 054	1	0	0	0	1077	1	1	88	4	25.34	3	17	2	3	3	8	2	36	63.9	3	2	0
EQ5D 055	1	0	0	0	1077	2	1	62	1	31.31	4	22.5	2	2	1	11	2	23	73.9	4	2	1
EQ5D 056	1	0	1	1	746	2	1	79	3	35.03	4	18	2	3	2	9	2	0.7	67.5	2	1	1
EQ5D 059	1	0	0	0	1051	1	1	73	2	22.89	2	20.5	2	2	2	10	2	1.4	61	0	0	0
EQ5D 061	1	0	0	0	1034	2	1	52	1	34.04	4	19.5	2	3	2	8	2	10	48	2	1	0
EQ5D 062	1	0	1	1	704	2	1	80	3	23.92	2	19.5	2	3	2	9	2	5.2	69	3	2	0
EQ5D 063	1	0	0	1	1015	1	1	87	4	24.34	2	21.5	2	2	2	11	2	4.8	63	2	1	0
EQ5D 064	1	0	0	0	1041	1	1	72	2	37.14	4	23	2	2	1	10	2	3.9	66	0	0	0
EQ5D 065	1	1	1	1	90	1	1	71	2	27.61	3	20.5	2	2	2	11	2	19	50	4	2	0
EQ5D 067	1	0	0	0	1036	1	1	81	3	24.91	2	23	2	2	1	11	2		67	2	1	0
EQ5D 068	1	0	0	0	1038	2	1	74	2	46.45	4	23	2	2	1	11	2	14.7	67	2	1	1
EQ5D 069	1	0	0	0	1038	1	1	39	1	19.53	2	20.5	2	2	2	9	2	1.2	59	0	0	0
EQ5D 070	1	0	1	1	376	1	1	88	4	21.91	2	23.5	2	2	1	11	2	1.7	56	4	2	0
EQ5D 071	1	0	0	0	1038	1	1	21	1	30.97	4	23.5	2	2	1	11	2	3	61	0	0	0
EQ5D 072	1	0	0	0	1038	2	1	64	1	22.31	2	20.5	2	2	2	11	2	5.6	57	3	2	1
EQ5D 073	1	1	1	1	28	1	1	63	1	19.26	2	21.5	2	2	2	10	2	20.4	60	5	2	0
EQ5D 074	1	0	0	0	1029	1	1	68	2	24.45	2	20	2	3	2	10	2	6.3	72	2	1	1
EQ5D 075	1	0	0	0	1031	2	1	66	2	32.82	4	21	2	2	2	9	2	24.2	63	2	1	1
EQ5D 077	1	0	0	1	845	2	1	68	2	21.09	2	18	2	3	2	9	2	5.9	68	1	1	0
EQ5D 078	1	0	1	1	425	1	1	79	3	22.32	2	21	2	2	2	10	2	14.6	48	0	0	0
EQ5D 080	1	0	0	0	1042	2	1	54	1	34.61	4	18.5	2	3	2	9	2	6.8	70	1	1	1
EQ5D 081	1	0	1	1	514	1	1	79	3	23.34	2	21	2	2	2	11	2	17.6	63	2	1	0
EQ5D 082	1	0	1	1	414	1	1	76	3	29.06	3	21	2	2	2	11	2	4	54	2	1	0
EQ5D 083	1	0	0	0	1042	1	1	51	1	17.81	1	19	2	3	2	9	2	1.9	58	0	0	0
EQ5D 084	1	0	0	0	729	2	1	79	3	28	3	22	2	2	1	9	2	3.9	69	3	2	1
EQ5D 086	1	1	1	1	215	2	1	70	2	38.19	4	17	2	3	3	9	2	3	62	3	2	1
EQ5D 089	1	0	0	0	1034	1	1	49	1	22.92	2	21	2	2	2	8	2	0.7	71	2	1	1
EQ5D 090	1	0	1	1	659	2	1	38	1	20.31	2	20.5	2	2	2	10	2	1.2	72	3	2	1
EQ5D 091	1	0	0	0	1029	1	1	61	1	23.83	2	21	2	2	2	10	2	0.7	59	0	0	0
EQ5D 092	1	0	1	1	671	2	1	68	2	26.72	3	21.5	2	2	2	11	2	9.8	64	2	1	1
EQ5D 095	1	0	0	0	999	2	1	40	1	22.5	2	19	2	3	2	10	2	1.2	60	1	1	0
EQ5D 096	1	1	0	1	781	1	1	83	2	23.39	2	22.5	2	2	1	11	2	1.9	65	3	2	0
EQ5D 097	1	0	0	0	986	1	1	69	2	34.39	4	23	2	2	1	11	2	11.9	71	3	2	1
EQ5D 098	1	1	1	1	7	1	1	85	3	23.38	2	23	2	2	1	11	2	3.2	68	1	1	0
EQ5D 101	1	0	0	0	986	1	1	56	1	29.35	3	21	2	2	2	10	2	7.8	66	0	0	0
EQ5D 103	1	0	0	0	986	2	1	42	1	22.58	2	22	2	2	1	10	2	0.9	64	1	1	0
EQ5D 105	1	0	0	1	778	1	1	91	4	30.69	4	21.5	2	2	2	10	2	12.1	68.7	3	2	1
EQ5D 106	1	0	1	1	541	1	1	62	1	25.73	3	20.5	2	2	2	9	2	12.5	69.1	5	2	1
EQ5D 107	1	0	1	1	654	1	1	87	4	25.04	3	21.5	2	2	2	9	2	10.1	67.8	5	2	1
EQ5D 108	1	0	1	1	554	2	1	80	3	28.72	3	18	2	3	2	8	2	2	64.2	2	1	1
EQ5D 111	1	1	1	1	330	1	1	82	3	20.76	2	19.5	2	3	2	8	2	14.8	73.4	4	2	0
EQ5D 112	1	0	0	0	980	1	1	69	2	24.8	2	23.5	2	2	1	11	2	1.8	75.1	2	1	0
EQ5D 114	1	0	0	0	980	2	1	86	4	21.94	2	20	2	3	2	9	2	3.6	66.2	2	1	0
EQ5D 115	1	0	0	0	980	1	1	67	2	24.4	2	21	2	2	2	9	2	44.4		3	2	1
EQ5D 119	1	0	0	0	952	1	1	65	2	20.53	2	22.5	2	2	1	10	2		63	0	0	0
EQ5D 121	1	0	0	0	952	1	1	51	1	22.53	2	18.5	2	3	2	9	2	14.7	87	0	0	0
EQ5D 122	1	0	0	0	952	1	1	25	1	20.2	2	18.5	2	3	2	8	2	1.1	60	0	0	0
EQ5D 124	1	0	0	0	951	1	1	79	3	20.76	2	23	2	2	1	10	2	3.3	69	3	2	0
EQ5D 125	1	0	0	0	951	2	1	62	1	16.3	1	17	2	3	3	8	2	5.1	57	2	1	0
EQ5D 126	1	1	1	1	61	1	1	61	1	22.06	2	19.5	2	3	2	10	2		73.5	1	1	0
EQ5D 127	1	0	0	0	756	1	1	84	3	22.68	2	18	2	3	2	8	2	18.2	61.9	4	2	1
EQ5D 128	1	0	0	0	756	1	1	85	3	25.79	3	20.5	2	2	2	9	2	7	58.5	3	2	0
EQ5D 129	1	0	0	0	756	1	1	90	4	25.93	3	22.5	2	2	1	11	2	7.9	69.1	3	2	0
EQ5D 130	1	0	0	0	756	2	1	60	1	36.89	4	19.5	2	3	2	9	2	15.6	68.3	4	2	1
EQ5D 131	1	0	0	0	756	2	1	78	3	15.21	1	15.5	3	3	3	8	2	8.1	52.9	2	1	0
EQ5D 132	1	0	0	0	757	1	1	77	3	30.93	4	21	2	2	2	9	2	5.3	61.5	1	1	0
EQ5D 133	1	0	0	0	757	2	1	84	3	31.25	4	19.5	2	3	2	8	2	1	58.3	2	1	1
EQ5D 134	1	1	1	1	281	2	1	58	1	20.78	2	18	2	3	2	9	2	24.2	56	3	2	1
EQ5D 135	1	0	0	0	730	2	1	34	1	26.95	3	20	2	3	2	9	2	4.4	73	0	0	0
EQ5D 136	1	0	0	0	730	1	1	57	1	24.21	2	19.5	2	3	2	9	2	3.7	71	3	2	1
EQ5D 139	1	0	0	0	715	1	1	68	2	23.02	2	21	2	2	2	9	2	5.6	70	1	1	0
EQ5D 140	1	0	0	0	730	1	1	58	1	27.02	3	21	2	2	2	10	2	2.8	66	0	0	0
EQ5D 141	1	0	0	0	730	2	1	40	1	21.15	2	18	2	3	2	9	2	2.3	54	2	1	1
EQ5D 143	1	0	0	0	730	1	1	33	1	18.8	2	19.5	2	3	2	8	2	0.8	69	0	0	0
EQ5D 144	1	1	1	1	321	1	1	80	3	28.69	3	19.5	2	3	2	8	2	23.7	66	1	1	0
EQ5D 146	1	0	0	0	722	1	1	65	2	29.39	3	23.5	2	2	1	11	2	2	63	2	1	0
EQ5D 149	1	1	1	1	582	2	1	72	2	23.42	2	21.5	2	2	2	11	2	14	62	4	2	1
EQ5D 153	1	0	0	0	729	2	1	80	3	31.6	4	24.5	1	1	1	10	2	2.4	63	3	2	0
EQ5D 155	1	0	0	0	694	1	1	83	3	22.23	2	23	2	2	1	10	2	6.3	52	2	1	0
EQ5D 159	1	0	0	0	715	1	1	52	1	22.44	2	22	2	2	1	10	2	2.5	63	0	0	0
EQ5D 160	1	0	0	0	722	1	1	28	1	20.67	2	15.5	3	3	3	8	2	0.6	52	0	0	0
EQ5D 162	1	0	0	0	720	2	1	71	2	24.92	2	22.5	2	2	1	11	2	3.3	79.9	2	1	1
EQ5D 164	1	0	0	0	719	1	1	68	2	22.66	2	20	2	3	2	8	2	0.6	65.6	1	1	0
EQ5D 165	1	0	0	0	602	1	1	75	3	27.16	3	21.5	2	2	2	9	2	3.7	64.1	4	2	1
EQ5D 170	1	1	1	1	126	2	2	64	1	24.91	2	19.5	2	3	2	10	2	8	55	1	1	1
EQ5D 171	1	0	0	0	719	2	1	79	3	30.71	4	22.5	2	2	1	11	2	1.6	63.1	2	1	1
EQ5D 172	1	0	1	1	405	2	1	81	3	26.06	3	21.5	2	2	2	10	2	4.2	69.8	2	1	1
EQ5D 175	1	0	0	0	693	1	2	84	3	25.66	3	21	2	2	2	10	2		65	3	2	0
EQ5D 176	1	0	0	0	602	2	2	84	3	23.42	2	19	2	3	2	8	2	1	63.2	4	2	1
EQ5D 177	1	0	0	0	635	1	1	68	2	23.63	2	22.5	2	2	1	11	2	4	65	3	2	0
EQ5D 179	1	0	0	0	687	1	2	73	2	23.43	2	24	1	1	1	11	2	1.9	58	0	0	0
EQ5D 180	1	0	1	1	431	2	2	67	2	26.71	3	21.5	2	2	2	11	2	5.5	63	2	1	0
EQ5D 181	1	0	0	0	670	1	2	70	2	31.1	4	22	2	2	1	11	2			3	2	0
EQ5D 186	1	0	0	0	602	2	1	79	3	26.99	3	17.5	2	3	2	9	2	3.2	64.3	3	2	1
EQ5D UZA 003	2	0	0	0	397	1	1	81	3	33.74	4	22	2	2	1	11	2	10.7	62	5	2	1
EQ5D UZA 033	2	1	1	1	152	1	1	63	1	26.23	3	20.5	2	2	2	11	2			4	2	1
EQ5D UZA 045	2	1	1	1	242	1	1	87	4	27.58	3	24	1	1	1	11	2	10	80	4	2	1
EQ5D UZA 048	2	0	0	0	398	2	1	22	1	29.72	3	19	2	3	2	11	2	0	68	0	0	0
EQ5D UZA 051	2	0	0	0	401	1	1	60	1	34.46	4	19	2	3	2	9	2	8.3	62	2	1	0
EQ5D UZA 054	2	0	0	0	398	1	1	24	1	17.52	1	16.5	3	3	3	8	2	0	58	1	1	0
EQ5D UZA 058	2	0	0	0	398	2	1	59	1	19.03	2	19	2	3	2	9	2	3.6	62	2	1	0
EQ5D UZA 064	2	0	0	0	394	1	1	47	1	20.97	2	20	2	3	2	9	2	11.1	63	1	1	0
EQ5D UZA 066	2	0	0	0	394	1	1	70	2	22.96	2	23	2	2	1	11	2	10	59	3	2	1
EQ5D UZA 071	2	0	0	0	401	2	1	72	2	19.03	2	17	2	3	3	10	2		66	0	0	0
EQ5D UZA 078	2	0	0	0	398	1	1	70	2	25.91	3	17.5	2	3	2	9	2	3.2	69	2	1	0
EQ5D UZA 081	2	1	1	1	134	2	1	66	2	23.41	2	20	2	3	2	10	2	0	79	2	1	0
EQ5D UZA 115	2	0	0	0	397	2	1	84	3	26.71	3	20	2	2	2	8	2	15.9	72	1	1	1
EQ5D UZA 123	2	0	0	0	398	2	1	74	2	38.59	4	24	1	1	1	11	2	0	63	2	1	1
EQ5D UZA 124	2	0	0	0	398	2	1	66	2	24.62	2	25.5	1	1	1	11	2	0	65	0	0	0
EQ5D 001	1	0	0	0	1458	1	1	67	2	30.48	4	17	2	3	3	7	3	4	67.2	3	2	0
EQ5D 011	1	0	0	0	1427	1	1	46	1	21.38	2	15	3	3	3	5	3	0.8	62.8	4	2	1
EQ5D 020	1	0	1	1	614	1	1	64	1	19.27	2	13.5	3	3	3	6	3	14.7	68.7	4	2	0
EQ5D 029	1	0	0	1	1263	1	1	79	3	29.76	3	18.5	2	3	2	7	3	3.7	63.6	4	2	1
EQ5D 043	1	0	0	0	1097	2	1	52	1	34.54	4	19	2	3	2	7	3	15.1	76	1	1	0
EQ5D 087	1	0	0	0	1035	2	1	74	2	43.29	4	19	2	3	2	7	3	3.7	54	1	1	1
EQ5D 099	1	0	0	0	1034	1	1	68	2	22.48	2	15	3	3	3	6	3	3.6	61	0	0	0
EQ5D 109	1	0	0	1	842	1	1	59	1	27.31	3	17	2	3	3	7	3		67.2	3	2	0
EQ5D 113	1	1	1	1	201	1	1	89	4	19.03	2	18.5	2	3	2	6	3	4	64.7	2	1	0
EQ5D 117	1	0	0	0	980	2	1	70	2	17.58	1	15.5	3	3	3	6	3	0.9	65.1	2	1	0
EQ5D 120	1	0	1	1	590	1	1	76	3	20.44	2	18.5	2	3	2	7	3	17.8	98	2	1	1
EQ5D 137	1	0	0	0	730	1	1	22	1	18.63	2	19	2	3	2	7	3	28.4	64	0	0	0
EQ5D 138	1	0	1	1	686	1	1	74	2	31.28	4	17	2	3	3	7	3	11.9	64	3	2	1
EQ5D 151	1	0	0	0	602	2	1	58	1	30.11	4	16.5	3	3	3	7	3	1.2	66.7	1	1	0
EQ5D 174	1	0	1	1	286	2	2	92	4	32.92	4	16	3	3	3	5	3	2.3	61.6	3	2	1
EQ5D 184	1	0	0	0	602	1	1	67	2	19.16	2	14	3	3	3	7	3	32.2	70.9	3	2	0
EQ5D UZA 007	2	0	0	0	394	1	1	54	1	28.2	3	18	2	3	2	7	3	4.7	56	4	2	1
EQ5D UZA 065	2	1	1	1	342	1	1	80	2	27.39	3	17.5	2	3	2	7	3	10.4	65	2	1	1
EQ5D UZA 069	2	0	0	0	401	1	1	76	3	19.88	2	19	2	3	2	7	3	26.1	69	3	2	0
EQ5D UZA 079	2	1	1	1	272	2	1	79	3	22.94	2	15	3	3	3	7	3			3	2	1
EQ5D UZA 083	2	0	0	0	398	1	1	77	3	22.86	2	17.5	2	3	2	6	3	0	59	1	1	0
EQ5D UZA 097	2	0	0	0	401	2	1	41	1	20.8	2	17.5	2	3	2	7	3	0	51	0	0	0
EQ5D UZA 126	2	0	0	0	401	1	1	80	3	33.13	4	17	2	3	3	7	3	24.6	68	3	2	1
